# Supplementary material for: Physicochemical Characterization and Finite Element Analysis-Assisted Mechanical Behavior of Polylactic Acid-Montmorillonite 3D Printed Nanocomposites
Source: Nanomaterials (Basel). 2022 Jul 31;12(15):2641. doi: 10.3390/nano12152641 (PMC9370662; doi:10.3390/nano12152641)
Supplement: Supplementary file 1 [file nanomaterials-12-02641-s001.zip]

Archive with 1 entries (1 files):
- nanomaterials-1807265-supplementary.pdf
